# Supplementary material for: Enteric Pathogens Detected in Children under Five Years Old Admitted with Diarrhea in Moshi, Kilimanjaro, Tanzania
Source: Pathogens. 2023 Apr 19;12(4):618. doi: 10.3390/pathogens12040618 (PMC10143310; doi:10.3390/pathogens12040618)
Supplement: Supplementary file 1 [file pathogens-12-00618-s001.zip]

Archive with 1 entries (1 files):
- pathogens-2248824-supplementary.pdf
